# Supplementary material for: Diagnosis of Ovarian Neoplasms Using Nomogram in Combination With Ultrasound Image-Based Radiomics Signature and Clinical Factors
Source: Front Genet. 2021 Sep 28;12:753948. doi: 10.3389/fgene.2021.753948 (PMC8505695; doi:10.3389/fgene.2021.753948)
Supplement: Supplementary file 2 [file DataSheet1.ZIP]

Archive with 5 entries (5 files):
- total images.zip
- Assignment.docx
- Clinical datas.xlsx
- Random sequence.xlsx
- Data sets of two tasks.xlsx
