# Supplementary material for: Diagnosis of Ovarian Neoplasms Using Nomogram in Combination With Ultrasound Image-Based Radiomics Signature and Clinical Factors
Source: Front Genet. 2021 Sep 28;12:753948. doi: 10.3389/fgene.2021.753948 (PMC8505695; doi:10.3389/fgene.2021.753948)
Supplement: Supplementary file 2 [file DataSheet1.ZIP › Clinical datas.xlsx]

## Sheet: 良性
Image sequence number	Age(years old)	Age	Location of the lesion	Family history of cancer	Age at menarche(years old)	CA125 level(IU/L)	Ascites
274	47	0	0	0		9.55	0
275	50	1	1	0	18	14.79	0
276	58	1	0	1	16	7.99	0
277	64	1	1	0	17	9.31	0
278	48	0	0	1	16	41.73	0
279	43	0	0	0	14	12.61	0
280	43	0	0	0	12	12.02	0
281	62	1	0	0	13	20.84	0
282	50	0	0	1	15		0
283	42	0	0	0	13	8.75	0
284	49	0	0	0	16	8.43	0
285	49	0	0	0	15	20.75	0
286	52	1	0	0	15	14.63	0
287	54	1	0	0	16	9.71	0
288	63	1	1	0	17	12.03	0
289	62	1	0	0	14	10.49	0
290	68	1	0	0	16	19.33	0
291	64	1	0	0	17	9.37	0
292	56	1	0	0	15	12.36	0
293	39	0	0	0	17		0
294	64	1	0	1	17	15.35	0
295	53	1	1	1	16	39.38	0
296	38	0	0	0	13	21.24	0
297	72	1	1	0	16	56.58	0
298	55	1	0	0	13	11.97	0
299	20	0	0	0	13	16.12	0
300	49	0	0	1	13	8.63	0
301	73	1	1	0	15	16.79	0
302	47	0	0	0	15	11.61	0
303	40	0	0	0	14		0
304	52	1	0	1	16	10.4	0
305	44	0	0	0	14	68.42	0
306	54	1	0	1	14	10.28	0
307	38	0	0	0	15	48.55	0
308	42	0	0	0	14	9.64	0
309	77	1	1	0	15	22.42	0
310	65	1	0	0	14	14.06	0
311	39	0	0	0	18	112.2	0
312	15	0	0	0	13	5.47	0
313	52	1	0	1	14	5.46	0
314	59	1	1	0	15	5.11	0
315	46	0	0	0	13	7.6	0
316	76	1	1	0	15	547.7	0
317	60	1	0	0	15	59.87	0
318	60	1	0	1	13	10.33	0
319	69	1	0	0	14	17.08	0
320	35	0	0	0	16	7.57	0
321	68	1	1	0	18		0
322	51	1	0	1	18	9.18	0
323	51	1	0	0	20	16.65	0
324	45	0	0	0	17	6.19	0
325	69	1	0	0	14	6.64	0
326	38	0	0	0	16	12.52	0
327	31	0	0	1	12	15.17	0
328	46	0	0	0	16	244.1	0
329	18	0	0	0	12	57.2	0
330	61	1	0	0	16	10.43	0
331	59	1	0	1	15	13.69	0
332	68	1	0	0	14	14.46	0
333	57	1	0	0	16		0
334	54	1	0	1	13	18.92	0
335	61	1	0	1	15	6.68	0
336	45	0	0	0	13	16.44	0
337	43	0	0	0	14		0
338	50	1	0	0	15	17.49	0
339	53	1	0	0	16	7.09	0
340	41	0	1	0	15	39.69	0
341	29	0	0	0	16	59.2	0
342	71	1	1	0	15		0
343	48	0	1	0	13	10.62	0
344	27	0	1	0	12	5.6	0
345	66	1	1	0	13	8.6	0
346	75	1	1	0	13	35.5	0
347	26	0	0	0	13	13.22	0
348	39	0	0	0	13	9.52	0
349	51	1	0	0	15	38.2	0
350	51	1	0	1	17	8.34	0
351	57	1	0	1	13	16.9	0
352	71	1	0	0	16	6.68	0
353	29	0	0	0	15		0
354	55	1	0	0	15	15.48	0
355	32	0	0	0	15	13.02	0
356	61	1	0	1	14	10.18	0
357	65	1	0	0		24.07	0
358	69	1	0	0	15	43.79	0
359	72	1	1	0	16	5.24	0
360	46	0	0	1	13	19.26	0
361	56	1	0	1	16	13.38	0
362	58	1	0	0	12	9.77	0
363	18	0	0	1	12	22.87	0
364	41	0	0	0	12	11.32	0
365	61	1	1	0	15	10.73	0
366	51	1	0	0	12	7.63	0
367	53	1	0	0	12	9.66	0
368	23	0	0	0	13	34.69	0
369	29	0	0	0	14	17.74	0
370	20	0	0	0	13		0
371	61	1	0	0	12	11.94	0
372	52	1	0	0	15		0
373	54	1	1	0	12	22.63	0
374	50	1	0	0	16	8.38	0
375	49	0	0	0	16		0
376	24	0	0	0	12	19.97	0
377	61	1	0	0	14	18.73	0
378	49	0	0	0	16	48.37	0
379	52	1	0	1	13	11.24	0

## Sheet: 交界性
Image sequence number	Age(years old)	Age	Location of the lesion	Family history of cancer	Age at menarche(years old)	CA125 level(IU/L)	Ascites
380	41	0	0	1	12	44.31	0
381	58	1	0	0	17	13.8	0
382	26	0	0	0	14	222.9	0
383	24	0	1	0	14	723.3	0
384	58	1	0	0	13	273.3	0
385	27	0	1	0	12	95.38	0
386	18	0	1	0	16	99.26	0
387	41	0	1	0	16		0
388	20	0	1	0	13	2244	1
389	39	0	0	0	14	46.7	0
390	43	0	1	1	13	859.5	0
391	50	1	1	0	13	984.2	1
392	38	0	0	1	13	39.65	0
393	45	0	0	0	15	21.62	0
394	38	0	1	0	12	19.1	0
395	49	0	1	0	16	269.4	0
396	49	0	1	0	16	269.4	0
397	19	0	1	0	15	857.4	0
398	35	0	0	0	13	219.4	0
399	41	0	0	1	12	214.5	0
400	21	0	0	0	14	31.61	0
401	43	0	0	0	13	49.52	0
402	62	1	0	0	13	89.11	0
403	27	0	1	0	11	30.95	0
404	67	1	1	1	16	82.67	0
405	29	0	0	1	12	727.7	0
406	55	1	1	0	19	47.1	0
407	59	1	1	1	14	628.1	0
408	27	0	0	0	13	80.45	0
409	37	0	0	0	14	802.7	1
410	65	1	0	1	16	28.84	0
411	59	1	0	0	17	53.42	0
412	57	1	1	1	12	170.6	0
413	29	0	0	1	12	306.2	0
414	39	0	1	0	18	2053	1
415	39	0	1	0	18	2053	1
416	62	1	0	1	14		1
417	45	0	1				0
418	55	1	1	1	15	44.61	0
419	43	0	1	0	15	2511	1
420	41	0	0	0	15	170.7	0
421	29	0	1	0	15	576.5	0
422	36	0	0	0	14	308.8	0
423	54	1	1	0	11	69.34	0
424	60	1	0	0	14	131.3	0
425	31	31	1	0	13	22.39
426	55	1	0	0	18	57	0
427	68	1	0	0	19	161.4	0
428	20	0	0	0	13	21.3	0
429	44	0	0	0	15	78.87	0
430	46	0	1	0	15	163.8	0
431	46	0	1	0	15	163.8	0
432	23	0	0	0	12	院外术后39.69	0
433	43	0	1	0	15	911	0
434	43	0	1	0	15	911	0
435	21	0	1	0	12	1638.59	1
436	21	0	1	0	12	1638.59	1
437	66	1	1	0	16	297.9	0
438	37	0	0	0	15	145.7	0
439	36	0	1	0	12	294.7	0
440	45	0	1	0	14	217	0
441	35	0	1	0	11	42.87	0
442	17	0	0	1	11	53.18	0
443	54	1	1	1	14	87.31	0
444	54	1	1	1	14	87.31	0

## Sheet: 恶性
Image sequence number	Age(years old)	Age	Location of the lesion	Family history of cancer	Age at menarche(years old)	CA125 level(IU/L)	Ascites
001	60	1	1	1	18	593.3	0
002	60	1	1	1	18	593.3	0
005	60	1	1	0			0
006	47	0	1	0	14	3414	1
007	64	1	0	0		288.9	0
008	62	1	0	0			0
009	49	0	1	0			0
011	52	1	0	0			0
013	25	0	0	0			0
014	49	0	0	1	15	3211	0
015	52	1	1	1	15	3166	1
016	54	1	1	0	12	478.2	0
017	49	0	0	1	17	550.8	0
018	62	1	0	0	14	3489	1
021	40	0	0	0	13	314.5	1
022	43	0	1	0		1555	1
024	63	1	0	0	16	628.3	1
025	42	0	0	0	14	199.2	0
027	28	0	1	0		510	1
028	62	1	1	0		154.8	1
029	55	1	1	0	14	1584	1
031	55	1	1	0	14	1584	1
034	67	1	0	0	13	248.6	1
035	48	0	1	0	13	526.8	1
036	51	1	1	0	15	1061	1
039	56	1	1	0		1029	0
041	68	1	0	0	16	409.4	0
042	55	1	1	0		1696	1
043	61	1	1	0			0
045	57	1	0	1	15	37.38	0
046	55	1	1	1		856	1
049	57	1	1	0	17	20.22	0
052	49	0	1	0	18	2500	1
053	68	1	1	1	20	351.2	1
054	68	1	1	1	20	351.2	1
056	61	1	0	1	17	632.8	1
057	69	1	1	0	18	163.5	1
058	36	0	0	0		31.67	1
059	49	0	1	0	17	1638	1
060	65	1	1	0	17	730.9	1
061	55	1	0	0		10.41	0
062	41	0	1	0	16	1037	1
063	44	0	1	1	17	615	0
064	48	0	1	1	18	>5000	1
065	55	1	0	0	13	117.7	0
066	39	0	1	0	15	1825	1
067	61	1	1	1	17	374.8	1
068	51	1	0	1		145	1
069	57	1	1	0		790	0
070	57	1	1	0		790	0
071	53	1	0	1	14	1009	1
072	30	0	1	1	15	120.2	0
073	47	0	1	1	14	390.4	1
074	65	1	1	0	15	529.5	0
075	40	0	1	1		258.5	0
076	40	0	1	0		1499	0
077	40	0	1	0		1499	0
078	58	1	1	1		1030	0
079	49	0	0	0		74.62	0
080	51	1	0	0	14	1304	1
081	61	1	0	0		91.03	1
082	47	0	1	0		1169	1
083	47	0	1	0		1169	1
084	50	1	1	0		3250	1
085	58	1	0	0		264.1	1
086	58	1	0	0		264.1	1
087	42	0	0	1		180.9	1
088	41	0	1	0	13	57.49	0
089	60	1	0	0	15	1737	0
090	54	1	1	0	12	270.7	1
091	57	1	1	1	14	1031	1
093	39	0	0	1	14	76.59	0
094	66	1	0	0	16	809.6	0
095	41	0	1	1	12	>5000	1
096	63	1	1	0		1780	1
097	79	1	1	1	15	777.5	0
098	45	0	1	1	15	94.61	1
099	42	0	1	0	14	2627	1
100	48	0	1	0	13	152.7	0
101	54	1	1	0	12	855.3	1
102	36	0	0	0	13	1417	0
103	52	1	0	1	15	377.9	0
104	45	0	0	0	15	1491	0
135	49	0	0	0	15	1165	0
137	61	1	1	1	15	165.72	0
139	45	0	0	0	13	96.86	0
140	60	1	1	0	14	147.1	0
144	23	0	0	1	13	41.87	0
146	43	0	1	0	13	669	0
147	59	1	1	0	16	33.3	0
148	45	0	1	0	17	477.3	1
149	55	1	1	1	12	142.6	0
150	52	1	1	1	15	124.2	0
151	67	1	0	1	16	64.3	0
152	46	0	0	0	14	80.86	0
153	63	1	1	0	19	149.4	0
155	60	1	1	1	12	172.1	0
158	52	1	1	1	15	1121	0
160	60	1	1	0	13	362.9	0
161	51	1	1	0	15	230	0
165	52	1	0	1	15	32.65	0
167	60	1	1	0	14	>3000	1
168	62	1	0	0	13	496.3	0
170	48	0	1	1	16	76.41	0
171	58	1	0	0	16	89.5	0
174	68	1	0	0	12		0
175	63	1	0	1	12	263.1	0
176	50	2	1	14			1
