# Supplementary material for: Diagnosis of Ovarian Neoplasms Using Nomogram in Combination With Ultrasound Image-Based Radiomics Signature and Clinical Factors
Source: Front Genet. 2021 Sep 28;12:753948. doi: 10.3389/fgene.2021.753948 (PMC8505695; doi:10.3389/fgene.2021.753948)
Supplement: Supplementary file 2 [file DataSheet1.ZIP › Random sequence.xlsx]

## Sheet: Sheet1
	Task1 Training cohort	Task2 Training cohort
	Benign and Non-benign	Borderline and Malignant
1	1	1
2	2	2
3	3	3
4	6	5
5	7	6
6	8	8
7	9	9			Sequence of total data sets：benign、borderline、malignant
8	10	11
9	11	13
10	12	14
11	13	15
12	14	17
13	15	18
14	16	19
15	17	20
16	18	21
17	19	23
18	20	25
19	22	26
20	23	28
21	25	32
22	27	33
23	28	35
24	29	36
25	33	37
26	34	38
27	35	39
28	36	41
29	37	43
30	38	44
31	41	45
32	42	47
33	43	48
34	44	50
35	45	51
36	48	52
37	49	53
38	50	54
39	51	55
40	52	57
41	53	58
42	54	61
43	56	62
44	59	63
45	62	64
46	63	68
47	65	70
48	67	71
49	68	72
50	70	73
51	71	75
52	72	76
53	73	77
54	75	78
55	76	79
56	77	80
57	78	81
58	79	83
59	80	85
60	81	86
61	82	89
62	85	93
63	86	94
64	87	96
65	88	97
66	89	98
67	91	99
68	92	102
69	94	104
70	95	105
71	96	106
72	98	108
73	99	110
74	102	111
75	103	112
76	106	113
77	107	114
78	109	115
79	110	117
80	112	118
81	113	119
82	115	121
83	116	122
84	117	123
85	118	124
86	120	125
87	121	126
88	122	128
89	124	129
90	125	130
91	126	131
92	127	132
93	129	134
94	130	136
95	131	137
96	132	138
97	133	139
98	134	140
99	136	142
100	137	143
101	142	144
102	143	145
103	144	146
104	147	147
105	148	148
106	149	149
107	151	150
108	152	153
109	153	154
110	154	155
111	155	156
112	156	157
113	157	158
114	158	160
115	159	162
116	160	163
117	163	164
118	164	166
119	165	167
120	166	169
121	167	170
122	168	171
123	170
124	171
125	172
126	174
127	175
128	176
129	178
130	179
131	182
132	185
133	186
134	187
135	189
136	190
137	191
138	192
139	194
140	195
141	196
142	198
143	200
144	201
145	204
146	205
147	206
148	207
149	208
150	209
151	211
152	212
153	214
154	215
155	216
156	217
157	219
158	220
159	221
160	222
161	224
162	226
163	227
164	228
165	230
166	231
167	232
168	237
169	238
170	239
171	240
172	241
173	243
174	244
175	245
176	247
177	248
178	249
179	252
180	254
181	257
182	259
183	262
184	263
185	265
186	266
187	267
188	268
189	269
190	270
191	271
192	273
193	274
194	275
195	277
196	278
