# Supplementary material for: Diagnosis of Ovarian Neoplasms Using Nomogram in Combination With Ultrasound Image-Based Radiomics Signature and Clinical Factors
Source: Front Genet. 2021 Sep 28;12:753948. doi: 10.3389/fgene.2021.753948 (PMC8505695; doi:10.3389/fgene.2021.753948)
Supplement: Supplementary file 2 [file DataSheet1.ZIP › Data sets of two tasks.xlsx]

## Sheet: task1 training cohort
	Number	Age (years)	The histological type	Age at menarche (years)	Age at menarche (years)<14,0 ≥14，1	Age at menarche (years)<15,0 ≥15，1	CA125 serum levels at diagnosis(U/mL)	Bilateral	Family history of cancer	Ascites						Number	Age (years)	The histological type	Age at menarche (years)	Age at menarche (years)<14,0 ≥14，1	Age at menarche (years)<15,0 ≥15，1	CA125 serum levels at diagnosis(U/mL)	Bilateral	Family history of cancer	Ascites
1	274	47	0	15	1	1	0	0	0	0			Age (years)	<50 0 ≥50 1	107	380	41	1	12	0	0	0	0	1	0
2	275	50	0	18	1	1	0	1	0	0			CA125 serum levels at diagnosis(U/mL)	<500 U/ml 0 ≥500 U/ml 1	109	382	26	1	14	1	0	0	0	0	0
3	276	58	0	16	1	1	0	0	1	0			Bilateral	yes 1 no 0	110	383	24	1	14	1	0	1	1	0	0
6	279	43	0	14	1	0	0	0	0	0					112	385	27	1	12	0	0	0	1	0	0
7	280	43	0	12	0	0	0	0	0	0					113	386	18	1	16	1	1	0	1	0	0
8	281	62	0	13	0	0	0	0	0	0					115	388	20	1	13	0	0	1	1	0	1
9	282	50	0	15	1	1	0	0	1	0					116	389	39	1	14	1	0	0	0	0	0
10	283	42	0	13	0	0	0	0	0	0					117	390	43	1	13	0	0	1	1	1	0
11	284	49	0	16	1	1	0	0	0	0					118	391	50	1	13	0	0	1	1	0	1
12	285	49	0	15	1	1	0	0	0	0					120	393	45	1	15	1	1	0	0	0	0
13	286	52	0	15	1	1	0	0	0	0					121	394	38	1	12	0	0	0	1	0	0
14	287	54	0	16	1	1	0	0	0	0					122	395	49	1	16	1	1	0	1	0	0
15	288	63	0	17	1	1	0	1	0	0					124	397	19	1	15	1	1	1	1	0	0
16	289	62	0	14	1	0	0	0	0	0					125	398	35	1	13	0	0	0	0	0	0
17	290	68	0	16	1	1	0	0	0	0					126	399	41	1	12	0	0	0	0	1	0
18	291	64	0	17	1	1	0	0	0	0					127	400	21	1	14	1	0	0	0	0	0
19	292	56	0	15	1	1	0	0	0	0					129	402	62	1	13	0	0	0	0	0	0
20	293	39	0	17	1	1	0	0	0	0					130	403	27	1	11	0	0	0	1	0	0
22	295	53	0	16	1	1	0	1	1	0					131	404	67	1	16	1	1	0	1	1	0
23	296	38	0	13	0	0	0	0	0	0					132	405	29	1	12	0	0	1	0	1	0
25	298	55	0	13	0	0	0	0	0	0					133	406	55	1	19	1	1	0	1	0	0
27	300	49	0	13	0	0	0	0	1	0					134	407	59	1	14	1	0	1	1	1	0
28	301	73	0	15	1	1	0	1	0	0					136	409	37	1	14	1	0	1	0	0	1
29	302	47	0	15	1	1	0	0	0	0					137	410	65	1	16	1	1	0	0	1	0
33	306	54	0	14	1	0	0	0	1	0					142	415	39	1	18	1	1	1	1	0	1
34	307	38	0	15	1	1	0	0	0	0					143	416	62	1	14	1	0	0	0	1	1
35	308	42	0	14	1	0	0	0	0	0					144	417	45	1	14	1	0	0	1	0	0
36	309	77	0	15	1	1	0	1	0	0					147	420	41	1	15	1	1	0	0	0	0
37	310	65	0	14	1	0	0	0	0	0					148	421	29	1	15	1	1	1	1	0	0
38	311	39	0	18	1	1	0	0	0	0					149	422	36	1	14	1	0	0	0	0	0
41	314	59	0	15	1	1	0	1	0	0					151	424	60	1	14	1	0	0	0	0	0
42	315	46	0	13	0	0	0	0	0	0					152	425	31	1	13	0	0	0	1	0	0
43	316	76	0	15	1	1	1	1	0	0					153	426	55	1	18	1	1	0	0	0	0
44	317	60	0	15	1	1	0	0	0	0					154	427	68	1	19	1	1	0	0	0	0
45	318	60	0	13	0	0	0	0	1	0					155	428	20	1	13	0	0	0	0	0	0
48	321	68	0	18	1	1	0	1	0	0					156	429	44	1	15	1	1	0	0	0	0
49	322	51	0	18	1	1	0	0	1	0					157	430	46	1	15	1	1	0	1	0	0
50	323	51	0	20	1	1	0	0	0	0					158	431	46	1	15	1	1	0	1	0	0
51	324	45	0	17	1	1	0	0	0	0					159	432	23	1	12	0	0	0	0	0	0
52	325	69	0	14	1	0	0	0	0	0					160	433	43	1	15	1	1	1	1	0	0
53	326	38	0	16	1	1	0	0	0	0					163	436	21	1	12	0	0	1	1	0	1
54	327	31	0	12	0	0	0	0	1	0					164	437	66	1	16	1	1	0	1	0	0
56	329	18	0	12	0	0	0	0	0	0					165	438	37	1	15	1	1	0	0	0	0
59	332	68	0	14	1	0	0	0	0	0					166	439	36	1	12	0	0	0	1	0	0
62	335	61	0	15	1	1	0	0	1	0					167	440	45	1	14	1	0	0	1	0	0
63	336	45	0	13	0	0	0	0	0	0					168	441	35	1	11	0	0	0	1	0	0
65	338	50	0	15	1	1	0	0	0	0					170	443	54	1	14	1	0	0	1	1	0
67	340	41	0	15	1	1	0	1	0	0					171	444	54	1	14	1	0	0	1	1	0
68	341	29	0	16	1	1	0	0	0	0					172	001	60	1	18	1	1	1	1	1	0
70	343	48	0	13	0	0	0	1	0	0					174	005	60	1	15	1	1	1	1	0	0
71	344	27	0	12	0	0	0	1	0	0					175	006	47	1	14	1	0	1	1	0	1
72	345	66	0	13	0	0	0	1	0	0					176	007	64	1	15	1	1	0	0	0	0
73	346	75	0	13	0	0	0	1	0	0					178	009	49	1	15	1	1	1	1	0	0
75	348	39	0	13	0	0	0	0	0	0					179	011	52	1	15	1	1	1	0	0	0
76	349	51	0	15	1	1	0	0	0	0					182	015	52	1	15	1	1	1	1	1	1
77	350	51	0	17	1	1	0	0	1	0					185	018	62	1	14	1	0	1	0	0	1
78	351	57	0	13	0	0	0	0	1	0					186	021	40	1	13	0	0	0	0	0	1
79	352	71	0	16	1	1	0	0	0	0					187	022	43	1	15	1	1	1	1	0	1
80	353	29	0	15	1	1	0	0	0	0					189	025	42	1	14	1	0	0	0	0	0
81	354	55	0	15	1	1	0	0	0	0					190	027	28	1	15	1	1	1	1	0	1
82	355	32	0	15	1	1	0	0	0	0					191	028	62	1	15	1	1	0	1	0	1
85	358	69	0	15	1	1	0	0	0	0					192	029	55	1	14	1	0	1	1	0	1
86	359	72	0	16	1	1	0	1	0	0					194	034	67	1	13	0	0	0	0	0	1
87	360	46	0	13	0	0	0	0	1	0					195	035	48	1	13	0	0	1	1	0	1
88	361	56	0	16	1	1	0	0	1	0					196	036	51	1	15	1	1	1	1	0	1
89	362	58	0	12	0	0	0	0	0	0					198	041	68	1	16	1	1	0	0	0	0
91	364	41	0	12	0	0	0	0	0	0					200	043	61	1	15	1	1	1	1	0	0
92	365	61	0	15	1	1	0	1	0	0					201	045	57	1	15	1	1	0	0	1	0
94	367	53	0	12	0	0	0	0	0	0					204	052	49	1	18	1	1	1	1	0	1
95	368	23	0	13	0	0	0	0	0	0					205	053	68	1	20	1	1	0	1	1	1
96	369	29	0	14	1	0	0	0	0	0					206	054	68	1	20	1	1	0	1	1	1
98	371	61	0	12	0	0	0	0	0	0					207	056	61	1	17	1	1	1	0	1	1
99	372	52	0	15	1	1	0	0	0	0					208	057	69	1	18	1	1	0	1	0	1
102	375	49	0	16	1	1	0	0	0	0					209	058	36	1	15	1	1	0	0	0	1
103	376	24	0	12	0	0	0	0	0	0					211	060	65	1	17	1	1	1	1	0	1
106	379	52	0	13	0	0	0	0	1	0					212	061	55	1	15	1	1	0	0	0	0
															214	063	44	1	17	1	1	1	1	1	0
															215	064	48	1	18	1	1	1	1	1	1
															216	065	55	1	13	0	0	0	0	0	0
															217	066	39	1	15	1	1	1	1	0	1
															219	068	51	1	15	1	1	0	0	1	1
															220	069	57	1	15	1	1	1	1	0	0
															221	070	57	1	15	1	1	1	1	0	0
															222	071	53	1	14	1	0	1	0	1	1
															224	073	47	1	14	1	0	0	1	1	1
															226	075	40	1	15	1	1	0	1	1	0
															227	076	40	1	15	1	1	1	1	0	0
															228	077	40	1	15	1	1	1	1	0	0
															230	079	49	1	15	1	1	0	0	0	0
															231	080	51	1	14	1	0	1	0	0	1
															232	081	61	1	15	1	1	0	0	0	1
															237	086	58	1	15	1	1	0	0	0	1
															238	087	42	1	15	1	1	0	0	1	1
															239	088	41	1	13	0	0	0	1	0	0
															240	089	60	1	15	1	1	1	0	0	0
															241	090	54	1	12	0	0	0	1	0	1
															243	093	39	1	14	1	0	0	0	1	0
															244	094	66	1	16	1	1	1	0	0	0
															245	095	41	1	12	0	0	1	1	1	1
															247	097	79	1	15	1	1	1	1	1	0
															248	098	45	1	15	1	1	0	1	1	1
															249	099	42	1	14	1	0	1	1	0	1
															252	102	36	1	13	0	0	1	0	0	0
															254	104	45	1	15	1	1	1	0	0	0
															257	139	45	1	13	0	0	0	0	0	0
															259	144	23	1	13	0	0	0	0	1	0
															262	148	45	1	17	1	1	0	1	0	1
															263	149	55	1	12	0	0	0	1	1	0
															265	151	67	1	16	1	1	0	0	1	0
															266	152	46	1	14	1	0	0	0	0	0
															267	153	63	1	19	1	1	0	1	0	0
															268	155	60	1	12	0	0	0	1	1	0
															269	158	52	1	15	1	1	1	1	1	0
															270	160	60	1	13	0	0	0	1	0	0
															271	161	51	1	15	1	1	0	1	0	0
															273	167	60	1	14	1	0	1	1	0	1
															274	168	62	1	13	0	0	0	0	0	0
															275	170	48	1	16	1	1	0	1	1	0
															277	174	68	1	12	0	0	1	0	0	0
															278	175	63	1	12	0	0	0	0	1	0

## Sheet: task1 validation cohort
		Number	Age (years)	The histological type	Age at menarche (years)	Age at menarche (years)<14,0 ≥14，1	Age at menarche (years)<15,0 ≥15，1	CA125 serum levels at diagnosis(U/mL)	Bilateral	Family history of cancer	Ascites					Number	Age (years)	The histological type	Age at menarche (years)	Age at menarche (years)<14,0 ≥14，1	Age at menarche (years)<15,0 ≥15，1	CA125 serum levels at diagnosis(U/mL)	Bilateral	Family history of cancer	Ascites
	4	277	64	0	17	1	1	0	1	0	0	family history	yes 1 no 0		108	381	58	1	17	1	1	0	0	0	0
	5	278	48	0	16	1	1	0	0	1	0	Ascites	yes 1 no 0		111	384	58	1	13	0	0	0	0	0	0
	21	294	64	0	17	1	1	0	0	1	0				114	387	41	1	16	1	1	0	1	0	0
	24	297	72	0	16	1	1	0	1	0	0				119	392	38	1	13	0	0	0	0	1	0
	26	299	20	0	13	0	0	0	0	0	0				123	396	49	1	16	1	1	0	1	0	0
	30	303	40	0	14	1	0	0	0	0	0				128	401	43	1	13	0	0	0	0	0	0
	31	304	52	0	16	1	1	0	0	1	0				135	408	27	1	13	0	0	0	0	0	0
	32	305	44	0	14	1	0	0	0	0	0				138	411	59	1	17	1	1	0	0	0	0
	39	312	15	0	13	0	0	0	0	0	0				139	412	57	1	12	0	0	0	1	1	0
	40	313	52	0	14	1	0	0	0	1	0				140	413	29	1	12	0	0	0	0	1	0
	46	319	69	0	14	1	0	0	0	0	0				141	414	39	1	18	1	1	1	1	0	1
	47	320	35	0	16	1	1	0	0	0	0				145	418	55	1	15	1	1	0	1	1	0
	55	328	46	0	16	1	1	0	0	0	0				146	419	43	1	15	1	1	1	1	0	1
	57	330	61	0	16	1	1	0	0	0	0				150	423	54	1	11	0	0	0	1	0	0
	58	331	59	0	15	1	1	0	0	1	0				161	434	43	1	15	1	1	1	1	0	0
	60	333	57	0	16	1	1	0	0	0	0				162	435	21	1	12	0	0	1	1	0	1
	61	334	54	0	13	0	0	0	0	1	0				169	442	17	1	11	0	0	0	0	1	0
	64	337	43	0	14	1	0	0	0	0	0				173	002	60	1	18	1	1	1	1	1	0
	66	339	53	0	16	1	1	0	0	0	0				177	008	62	1	15	1	1	1	0	0	0
	69	342	71	0	15	1	1	0	1	0	0				180	013	25	1	15	1	1	1	0	0	0
	74	347	26	0	13	0	0	0	0	0	0				181	014	49	1	15	1	1	1	0	1	0
	83	356	61	0	14	1	0	0	0	1	0				183	016	54	1	12	0	0	0	1	0	0
	84	357	65	0	15	1	1	0	0	0	0				184	017	49	1	17	1	1	1	0	1	0
	90	363	18	0	12	0	0	0	0	1	0				188	024	63	1	16	1	1	1	0	0	1
	93	366	51	0	12	0	0	0	0	0	0				193	031	55	1	14	1	0	1	1	0	1
	97	370	20	0	13	0	0	0	0	0	0				197	039	56	1	15	1	1	1	1	0	0
	100	373	54	0	12	0	0	0	1	0	0				199	042	55	1	15	1	1	1	1	0	1
	101	374	50	0	16	1	1	0	0	0	0				202	046	55	1	15	1	1	1	1	1	1
	104	377	61	0	14	1	0	0	0	0	0				203	049	57	1	17	1	1	0	1	0	0
	105	378	49	0	16	1	1	0	0	0	0				210	059	49	1	17	1	1	1	1	0	1
															213	062	41	1	16	1	1	1	1	0	1
															218	067	61	1	17	1	1	0	1	1	1
															223	072	30	1	15	1	1	0	1	1	0
															225	074	65	1	15	1	1	1	1	0	0
															229	078	58	1	15	1	1	1	1	1	0
															233	082	47	1	15	1	1	1	1	0	1
															234	083	47	1	15	1	1	1	1	0	1
															235	084	50	1	15	1	1	1	1	0	1
															236	085	58	1	15	1	1	0	0	0	1
															242	091	57	1	14	1	0	1	1	1	1
															246	096	63	1	15	1	1	1	1	0	1
															250	100	48	1	13	0	0	0	1	0	0
															251	101	54	1	12	0	0	1	1	0	1
															253	103	52	1	15	1	1	0	0	1	0
															255	135	49	1	15	1	1	1	0	0	0
															256	137	61	1	15	1	1	0	1	1	0
															258	140	60	1	14	1	0	0	1	0	0
															260	146	43	1	13	0	0	1	1	0	0
															261	147	59	1	16	1	1	0	1	0	0
															264	150	52	1	15	1	1	0	1	1	0
															272	165	52	1	15	1	1	0	0	1	0
															276	171	58	1	16	1	1	0	0	0	0
															279	176	50	1	14	1	0	0	0	0	0

## Sheet: task2 training cohort
	Number	Age (years)	The histological type	Age at menarche (years)	Age at menarche (years)<14,0 ≥14，1	Age at menarche (years)<15,0 ≥15，1	CA125 serum levels at diagnosis(U/mL)	Bilateral	Family history of cancer	Ascites			Number	Age (years)	The histological type	Age at menarche (years)	Age at menarche (years)<14,0 ≥14，1	Age at menarche (years)<15,0 ≥15，1	CA125 serum levels at diagnosis(U/mL)	Bilateral	Family history of cancer	Ascites
1	380	41	1	12	0	0	0	0	1	0		68	005	60	1	15	1	1	1	1	0	0
2	381	58	1	17	1	1	0	0	0	0		70	007	64	1	15	1	1	0	0	0	0
3	382	26	1	14	1	0	0	0	0	0		71	008	62	1	15	1	1	1	0	0	0
5	384	58	1	13	0	0	0	0	0	0		72	009	49	1	15	1	1	1	1	0	0
6	385	27	1	12	0	0	0	1	0	0		73	011	52	1	15	1	1	1	0	0	0
8	387	41	1	16	1	1	0	1	0	0		75	014	49	1	15	1	1	1	0	1	0
9	388	20	1	13	0	0	1	1	0	1		76	015	52	1	15	1	1	1	1	1	1
11	390	43	1	13	0	0	1	1	1	0		77	016	54	1	12	0	0	0	1	0	0
13	392	38	1	13	0	0	0	0	1	0		78	017	49	1	17	1	1	1	0	1	0
14	393	45	1	15	1	1	0	0	0	0		79	018	62	1	14	1	0	1	0	0	1
15	394	38	1	12	0	0	0	1	0	0		80	021	40	1	13	0	0	0	0	0	1
17	396	49	1	16	1	1	0	1	0	0		81	022	43	1	15	1	1	1	1	0	1
18	397	19	1	15	1	1	1	1	0	0		83	025	42	1	14	1	0	0	0	0	0
19	398	35	1	13	0	0	0	0	0	0		85	028	62	1	15	1	1	0	1	0	1
20	399	41	1	12	0	0	0	0	1	0		86	029	55	1	14	1	0	1	1	0	1
21	400	21	1	14	1	0	0	0	0	0		89	035	48	1	13	0	0	1	1	0	1
23	402	62	1	13	0	0	0	0	0	0		93	042	55	1	15	1	1	1	1	0	1
25	404	67	1	16	1	1	0	1	1	0		94	043	61	1	15	1	1	1	1	0	0
26	405	29	1	12	0	0	1	0	1	0		96	046	55	1	15	1	1	1	1	1	1
28	407	59	1	14	1	0	1	1	1	0		97	049	57	1	17	1	1	0	1	0	0
32	411	59	1	17	1	1	0	0	0	0		98	052	49	1	18	1	1	1	1	0	1
33	412	57	1	12	0	0	0	1	1	0		99	053	68	1	20	1	1	0	1	1	1
35	414	39	1	18	1	1	1	1	0	1		102	057	69	1	18	1	1	0	1	0	1
36	415	39	1	18	1	1	1	1	0	1		104	059	49	1	17	1	1	1	1	0	1
37	416	62	1	14	1	0	0	0	1	1		105	060	65	1	17	1	1	1	1	0	1
38	417	45	1	14	1	0	0	1	0	0		106	061	55	1	15	1	1	0	0	0	0
39	418	55	1	15	1	1	0	1	1	0		108	063	44	1	17	1	1	1	1	1	0
41	420	41	1	15	1	1	0	0	0	0		110	065	55	1	13	0	0	0	0	0	0
43	422	36	1	14	1	0	0	0	0	0		111	066	39	1	15	1	1	1	1	0	1
44	423	54	1	11	0	0	0	1	0	0		112	067	61	1	17	1	1	0	1	1	1
45	424	60	1	14	1	0	0	0	0	0		113	068	51	1	15	1	1	0	0	1	1
47	426	55	1	18	1	1	0	0	0	0		114	069	57	1	15	1	1	1	1	0	0
48	427	68	1	19	1	1	0	0	0	0		115	070	57	1	15	1	1	1	1	0	0
50	429	44	1	15	1	1	0	0	0	0		117	072	30	1	15	1	1	0	1	1	0
51	430	46	1	15	1	1	0	1	0	0		118	073	47	1	14	1	0	0	1	1	1
52	431	46	1	15	1	1	0	1	0	0		119	074	65	1	15	1	1	1	1	0	0
53	432	23	1	12	0	0	0	0	0	0		121	076	40	1	15	1	1	1	1	0	0
54	433	43	1	15	1	1	1	1	0	0		122	077	40	1	15	1	1	1	1	0	0
55	434	43	1	15	1	1	1	1	0	0		123	078	58	1	15	1	1	1	1	1	0
57	436	21	1	12	0	0	1	1	0	1		124	079	49	1	15	1	1	0	0	0	0
58	437	66	1	16	1	1	0	1	0	0		125	080	51	1	14	1	0	1	0	0	1
61	440	45	1	14	1	0	0	1	0	0		126	081	61	1	15	1	1	0	0	0	1
62	441	35	1	11	0	0	0	1	0	0		128	083	47	1	15	1	1	1	1	0	1
63	442	17	1	11	0	0	0	0	1	0		129	084	50	1	15	1	1	1	1	0	1
64	443	54	1	14	1	0	0	1	1	0		130	085	58	1	15	1	1	0	0	0	1
												131	086	58	1	15	1	1	0	0	0	1
												132	087	42	1	15	1	1	0	0	1	1
												134	089	60	1	15	1	1	1	0	0	0
												136	091	57	1	14	1	0	1	1	1	1
												137	093	39	1	14	1	0	0	0	1	0
												138	094	66	1	16	1	1	1	0	0	0
												139	095	41	1	12	0	0	1	1	1	1
												140	096	63	1	15	1	1	1	1	0	1
												142	098	45	1	15	1	1	0	1	1	1
												143	099	42	1	14	1	0	1	1	0	1
												144	100	48	1	13	0	0	0	1	0	0
												145	101	54	1	12	0	0	1	1	0	1
												146	102	36	1	13	0	0	1	0	0	0
												147	103	52	1	15	1	1	0	0	1	0
												148	104	45	1	15	1	1	1	0	0	0
												149	135	49	1	15	1	1	1	0	0	0
												150	137	61	1	15	1	1	0	1	1	0
												153	144	23	1	13	0	0	0	0	1	0
												154	146	43	1	13	0	0	1	1	0	0
												155	147	59	1	16	1	1	0	1	0	0
												156	148	45	1	17	1	1	0	1	0	1
												157	149	55	1	12	0	0	0	1	1	0
												158	150	52	1	15	1	1	0	1	1	0
												160	152	46	1	14	1	0	0	0	0	0
												162	155	60	1	12	0	0	0	1	1	0
												163	158	52	1	15	1	1	1	1	1	0
												164	160	60	1	13	0	0	0	1	0	0
												166	165	52	1	15	1	1	0	0	1	0
												167	167	60	1	14	1	0	1	1	0	1
												169	170	48	1	16	1	1	0	1	1	0
												170	171	58	1	16	1	1	0	0	0	0
												171	174	68	1	12	0	0	1	0	0	0

## Sheet: task2 validation cohort
		Number	Age (years)	The histological type	Age at menarche (years)	Age at menarche (years)<14,0 ≥14，1	Age at menarche (years)<15,0 ≥15，1	CA125 serum levels at diagnosis(U/mL)	Bilateral	Family history of cancer	Ascites			Number	Age (years)	The histological type	Age at menarche (years)	Age at menarche (years)<14,0 ≥14，1	Age at menarche (years)<15,0 ≥15，1	CA125 serum levels at diagnosis(U/mL)	Bilateral	Family history of cancer	Ascites
	4	383	24	1	14	1	0	1	1	0	0		66	001	60	1	18	1	1	1	1	1	0
	7	386	18	1	16	1	1	0	1	0	0		67	002	60	1	18	1	1	1	1	1	0
	10	389	39	1	14	1	0	0	0	0	0		69	006	47	1	14	1	0	1	1	0	1
	12	391	50	1	13	0	0	1	1	0	1		74	013	25	1	15	1	1	1	0	0	0
	16	395	49	1	16	1	1	0	1	0	0		82	024	63	1	16	1	1	1	0	0	1
	22	401	43	1	13	0	0	0	0	0	0		84	027	28	1	15	1	1	1	1	0	1
	24	403	27	1	11	0	0	0	1	0	0		87	031	55	1	14	1	0	1	1	0	1
	27	406	55	1	19	1	1	0	1	0	0		88	034	67	1	13	0	0	0	0	0	1
	29	408	27	1	13	0	0	0	0	0	0		90	036	51	1	15	1	1	1	1	0	1
	30	409	37	1	14	1	0	1	0	0	1		91	039	56	1	15	1	1	1	1	0	0
	31	410	65	1	16	1	1	0	0	1	0		92	041	68	1	16	1	1	0	0	0	0
	34	413	29	1	12	0	0	0	0	1	0		95	045	57	1	15	1	1	0	0	1	0
	40	419	43	1	15	1	1	1	1	0	1		100	054	68	1	20	1	1	0	1	1	1
	42	421	29	1	15	1	1	1	1	0	0		101	056	61	1	17	1	1	1	0	1	1
	46	425	31	1	13	0	0	0	1	0	0		103	058	36	1	15	1	1	0	0	0	1
	49	428	20	1	13	0	0	0	0	0	0		107	062	41	1	16	1	1	1	1	0	1
	56	435	21	1	12	0	0	1	1	0	1		109	064	48	1	18	1	1	1	1	1	1
	59	438	37	1	15	1	1	0	0	0	0		116	071	53	1	14	1	0	1	0	1	1
	60	439	36	1	12	0	0	0	1	0	0		120	075	40	1	15	1	1	0	1	1	0
	65	444	54	1	14	1	0	0	1	1	0		127	082	47	1	15	1	1	1	1	0	1
													133	088	41	1	13	0	0	0	1	0	0
													135	090	54	1	12	0	0	0	1	0	1
													141	097	79	1	15	1	1	1	1	1	0
													151	139	45	1	13	0	0	0	0	0	0
													152	140	60	1	14	1	0	0	1	0	0
													159	151	67	1	16	1	1	0	0	1	0
													161	153	63	1	19	1	1	0	1	0	0
													165	161	51	1	15	1	1	0	1	0	0
													168	168	62	1	13	0	0	0	0	0	0
													172	175	63	1	12	0	0	0	0	1	0
													173	176	50	1	14	1	0	0	0	0	0
